# Supplementary material for: High Expression Level of α2-3-Linked Sialic Acids on Salivary Glycoproteins of Breastfeeding Women May Help to Protect Them from Avian Influenza Virus Infection
Source: Molecules. 2022 Jul 3;27(13):4285. doi: 10.3390/molecules27134285 (PMC9268398; doi:10.3390/molecules27134285)
Supplement: Supplementary file 1 [file molecules-27-04285-s001.zip]

Archive with 1 entries (1 files):
- molecules-1676993-supplementary.pdf
